# Supplementary material for: Analysis of the Changes in Occlusal Plane Inclination in a Class II Deep Bite “Teen” Patient Treated with Clear Aligners: A Case Report
Source: Int J Environ Res Public Health. 2022 Jan 6;19(2):651. doi: 10.3390/ijerph19020651 (PMC8775430; doi:10.3390/ijerph19020651)
Supplement: Supplementary file 1 [file ijerph-19-00651-s001.zip]

Archive with 1 entries (1 files):
- ijerph-1461851-supplementary.pdf
